# Supplementary material for: Zebrafish in Inflammasome Research
Source: Cells. 2019 Aug 15;8(8):901. doi: 10.3390/cells8080901 (PMC6721725; doi:10.3390/cells8080901)
Supplement: Supplementary file 1 [file cells-08-00901-s001.zip]

Archive with 1 entries (1 files):
- cells-573843-SI.pdf
